# Supplementary material for: CD8+ T cell-derived Fgl2 regulates immunity in a cell-autonomous manner via ligation of FcγRIIB
Source: Nat Commun. 2024 Jun 20;15:5280. doi: 10.1038/s41467-024-49475-8 (PMC11190225; doi:10.1038/s41467-024-49475-8)
Supplement: Supplementary file 4 — Source Data [file 41467_2024_49475_MOESM4_ESM.xlsx]

## Sheet: Figure 1
Fig 1B	PD1-	PD1+		Fig 1C	Fgl2-	Fgl2+		Fig 1D	Fgl2-	Fgl2+		Fig 1E	Fgl2-	Fgl2+		Fig 1F	Naive CD8+	PD-1int CD8+	PD-1high CD8+		Fig 1K	Alive	Deceased		Fig 1L	Alive	Deceased		Fig 1M	Alive	Deceased
	0.71	83.8			42	12.6			19	0.55			13	0.72			0	0	0			1.87	5.31			0	0			0	0
	0.69	53.6			16.8	19.9			17.5	4.67			4.36	0.77			0	0	0			7.94	6.9			6.68	0			0	0
	1.32	20.7			35.8	30.2			22.4	2.05			9.27	1.49			0	0	0			0	0			0	0			0	0
	0.72	30.6			59.8	46.3			20.9	2.88			17.4	2.66			0	1.53822	0.788938			7.3	8.15			0	4.77			0	0
	1.14	36.1			53.8	29.8			13.8	0.96			18	1.18			0	0	0			7.76	7.32			0	0			0	0
	0.74	24.1			75.7	10.9			32.9	1.01			26.4	0.5			0	0	0			8.31	6.75			0	0			0	0.57
	0.68	13.7			75.7	23.5			33	2.4			44.7	1.35			0	0	0			9.25	8.94			0	0			0	0
																	0	1.56384	0			8.15	7.03			0	7.44			0	0
																	0	0	0			8.11	8.13			0	0			0	0
																	0	0	0			7.99	6.96			0	0			0	0
																	0	0	0.613538			0	0			0	0			0	0
																	0	1.4657	0			0	6.65			0	0			0	0
																	0	0	0			3.55	8.2			0	0			0	0
																	0	0	1.21133			6.98	0			0	0			5.59	0
																	0	0	0			6.29	6.3			0	0			0	0
																	0	1.56022	0			7.54	0			0	0			0	0
																	0	0	0.819781			7.88	7.03			0	0			7.73	0
																	0	1.05074	0.947317			6.09	0			0	0			0	0
																	0	0	0			0	0			0	3.51			6.9	0.38
																	0	0	0			0	6.35			0	0			0	0
																	0	1.33036	0			0	0			0	0			0	7.63
																	0	0	0			6.32	8.24			0.85	0			0	0
																	0	0	0.465407			0	7.58			0	0			0	0
																	0	0	0.596266			7.81	0			0	0			0	0
																	0	1.21615	0.393031			8.67	7.43			0	0			0	0
																	0	1.29909	0.481527			8.95	6.86			0	0			0	6.43
																	0	0.896565	0.920739			7.34	6.29			0	0			0	0.44
																	0	0	0			8.31	8.15			0	0			0	0
																	0	0.82942	0			0	7.89			0	0			0	0
																	0	0	0			6.78	7.7			0	0			0	8.4
																	0	0	0.967149			9.17	5.98			0	0.96			0	0
																	0	0	0.817973			9.88	7.34			7.92	0			0	0
																	0	0	0.691651			3.18	8.29			0	0			0	0
																	0	0	0			7.73	8.24			0	0			0	0
																	0	0	0			7.07	8.92			1.84	0			0	0
																	0	1.31029	0			7.72	4.34			0	0			0	0
																	0	0	1.30592			8.08	8.85			7.62	0			0	0
																	0	0	0			5.48	8.08			0	0			0	0
																	0	0	0			8.01	9.43			0	0			0	0
																	0	1.03212	0			7.06	7.26			0	0			0	0
																	0	0	0			7.99	7.02			0	7.07			0	0
																	0	0	0.541088			7.13	7.64			0	0			0	0
																	0	0	0.888903			8.32	7.9			0	0			7.54	0
																	0	0	0			7.42	0			0	0			0	0
																	0	0	0			9.04	5.73			0	0			0	0
																	0	0	0			6.02	6.78			0	0			0	0
																	0	0	0			7.85	0			0	6.78			0	0
																	0	0	0			7.69	7.4			0	0			0	0
																	0	2.0804	0			8.56	7.62			0	0			0	0
																	0	0	0			9.4	8.25			0	5.38			0	0
																	0	0	0.683586			9.64	5.94			0	0			0	7.39
																	0.936151	0	0			0	7.84			7.44	0			0	0
																	0	0	1.01381			8.28	4.63			0	3.83			0	7.46
																	0	0	0.857093			8.71	7.79			0	0			0	0
																	0	0	0			6.65	6.26			0	0			0	0
																	0	0	0			0	0.58			7.56	0			0	0
																	0	0	0			5.38	4.69			0	0			0	0
																	0	0	0			8.22	6.85			0	0			0	0
																	0	0	0.578655			3.19	7.21			0	0			0	0
																	0	0	1.33298			9.28	9.09			0	0			0	0
																	0	0.742624	0			6.42	6.92			0	0			0	7.58
																	0	0	0.542683			6.77	7.9			0	0			0	0
																	0	1.29754	0			8.43	1.43			0	0			0	0
																	0	0	0			7.07	8.33			0	0			0	7.55
																	0	0	0.604417			5.62	0			4.19	0			0	0
																	0	0	0			7.25	5.9			0	0			0	0
																	0	1.43802	1.248			0	7.02			0	0			0	0
																	0	0	0			4.85	6.94			0	0			0	0
																	0	1.2432	0			7.64	5.45			0	0			0	7.63
																	0	0	1.17924			8.11	5.27			0	0			0	0
																	0	0	0			0	5.99			0	0			0	0
																	0	1.66826	0			6.46	6.95			0	0			0	0
																	0	1.12097	0.368891			7.53	7.9			0	0			0	0
																	0	1.26013	0.336621			3.26	6.67			0	0			5.4	0
																	0.872203	0	1.34257			9.09	8.29			0	6.03			0	0
																	0	0	0.937851			8.94	0			0	0			0	0
																	0	0	0			8.41	7.02			0	0			0	0
																	0	0	0.530937			8.04	7.24			0	0			0	0
																	0	1.07074	0.308813			8.63	7.92			0	3.33			0	0
																	0	0	0			6.96	0			0	0			0	7.57
																	0	0	0			7.64	8.51			0	0			0	0
																	0	1.45844	0.863704			8.5	7.77			0	0			0	0
																	0	0	0			8.53	7.28			0	0			0	0
																	0	0	0			9.55	4.87			0	0			0	0
																	0	0	0			8.28	6.88			0	0			0	0
																	0	0	0.592212			7.52	6.01			0	0			0	6.68
																	0	0	0.737979			8.08	6.19			0	0			0	0
																	0	0.907179	1.11805			8.32	6.62			0	0			1.96	0
																	0	0	0.412038			8.65	0			2.51	0			0	0
																	0	0.832638	0.701193			8.17	7.75			0	0			0	0
																	0	0	0			9.02	4.06			0	0			0	0
																	0	1.31243	0			7.33	5.61			0	0			0	0
																	0	0	0			9.51	5.25			0	0			0	0
																	0	1.22525	0			6.96	0			0	5.57			0	0
																	0	0	0			9.84	0			0	0			0	4.38
																	0	0.695053	0.520032			7.81	5.88			0	0			0	0
																	0	0	0			7.41	6.39			0	0			0	0
																	0	0	0.542864			6.37	6.04			0	0			6.82	4.74
																	0	1.43704	0			7.64	6.96			0	0			0	0
																	0	0	0			9	6.39			0	0			0	0
																	0	0	0			9.28	0			0	0			0	0
																	0	0	0.4851			8.41	5.68			0	0			0	7.29
																	0	0	0			8.2	8.69			0	0			0	0
																	0	0	0			8.69	7.62			0	0			0	0
																	0	0	0.714352			9.01	8.61			0	0			0	0
																	0	0	0			6.09	9.09			0	7.09			0	0
																	0	0	0			8.04	0			0	0			0	0
																	0	0	0			8.92	0			0	0			0	0
																	0	0	0			10.32	3.14			0	0			0	0
																	0	0	1.17002			8.03	7.16			0.7	0			0	0
																	0	0	0.516762			7.59	0			0	0			0	0
																	0	0	0			8.49	0			0	0			0	0
																	0	0	0			7.46	8.46			0	0			0	0
																	0	0	0			6.2	8.52			0	0			0	0
																	0	0	0.80799			8.41	2.14			0	0			0	0
																	0	0	0			9.01	6.7			0	0			0	0
																	0	0	0.971856			8.07	8.59			0	0			0	0
																	0	0	0			8.27	6.91			0	0			0	0
																	0	0	0			7.67	0			0	0			0	0
																	0	0	0			7.17	0			0	0			0	0
																	0	0	0.362124			6.43	7.84			0	7.01			0	0
																	0	0	0.901534			7.81	0			0	0			0	1.06
																	0	0.881545	0			7.94	8.21			0	0			0	0
																	0	0	0			0	8.62			0	0			0	0
																	0	0	0.632288			8.41	8.6			0	0			0	0
																	0	0	0			8.91	7.55			0	0			0	0
																	0	0	0			0	8.85			0	0			0	0
																	0	0	0			7.48	10.32			0	0			0	0
																	0	0	0.707865			9.51	8.83			0	0			0	0
																	0	1.17539	0			8.93	7.72			0	0			0	0
																	0	0	0			9.14	9.1			0	6.45			0	0
																	0	0	0.667058			8.79	0			0	0			0	0
																	0	1.34961	0			7.7	6.91			0	0			0	0
																	0	0	0			8.04	6.87			0	6.89			0	0
																	0	0	0			8.52	7.79			0	0			0	0
																	0	0	0.394145			7.94	6.2			0	0			0	0
																	0	1.85897	0			7.55	8.99			0	0			0	0
																	0	0	0.433771			7.01	0.82			0	0			0	0
																	0	0.981142	0			9.57	0			0	0			0	0
																	0	0	0.717024			9.56	7.19			0	0			0	0
																	0	0	0			8.91	8.82			0	0			0	0
																	0	1.29696	1.00803			9.05	8.78			0	0			0	0
																	0	0	0.799303			8.4	7.18			0	0			0	0
																	0	0	0			8.24	0			6.73	0			0	0
																	0	0	0			2.44	0			0	0			0	0
																	0	0	1.30847			9.61	8.43			0	0			0	0
																	0	0	0			8.62	7.56			0	0			6.58	0
																	0	0	0			9.43	6.09			0	0			0	0
																	0	0	0.826373			9.63	8.58			0	0			0	0
																	0	0	0			7.77	7.09			0	0			0	0
																	0	0	1.00259			7.66	0			0	0			0	0
																	0	0	0.707083			5.63	6.81			0	0			0	0
																	0	0	0			8.11	7.05			0	0			6.86	0
																	0	0	0			6.58	0			0	0			0	0
																	0	0	0			5.91	0			0	0			0	0
																	0	1.04081	0			9.39	8.63			0	0			0	0
																	0	0	0			6.87	4.23			0	7.48			0	0
																	0	0	0			4.18	0			0	0			0	0
																	0	0	0			8.51	0			0	0			0	0
																	0	0	0			6.98	0			0	0			0	0
																	0	0	0			7.56	5.3			0	0			0	7.94
																	0	0	0.542472			7.63	0			0	0			0	5.22
																	0	0	1.46873			7.24	5.42			0	0			0	0
																	0	0	0			5.51	8.51			8.37	0.59			0	0
																	0	0	0			7.67	6.46			7.48	0			0	0
																	0	0	0.827894			9.02	5.36			0	0			0	0
																	0	0	0			5.9	0			0	0			0	0
																	0	0	0			7.49	6.84			0	0			0	0
																	0	0.773846	1.30966			8.29	6.16			0	0			0	0
																	0	0	0			6.56	0			0	0			0	0
																	0	0	0			8.12	0			0	0			0	0
																	0	1.51303	0			9.1	2.24			0	0			0	0
																	0	0	0			6.13	7.63			0	0			0	0
																	0	0	0.386795			6.1	0			0	0			0	0
																	0	0	1.27406			7.86	6.93			0	0			0	0
																	0	0	0			7.27	8.58			6.65	0			0	0
																	0	0	0			0	8.25			0	0			0	0
																	0	0	0			8.38	0			0	0			0	0
																	0	0	0			7.7	5.4			0	0			0	0
																	0	0	1.05824			8.12	6.43			0	0			0	0
																	0	0	0			8.26	5.64			0	0			0	0
																	0	0	0.54685			2.83	8.51			7.21	0			0	0
																	0	1.08016	0			6.49	8.44			0	0			0	0
																	0	0.533023	0			3.19	7.83			0	0			0	0
																	0	0	0			7.5	7.45			0	0			0	0
																	0	0	0.49703			7.95	8.66			0	0			0	0
																	0	0	0.419812			6.72	6.71			0	0			0	0
																	0	0	0			7.82	0			0	0			0	0
																	0	0	0			8.16	0			0	0			0	0
																	0	0	0			6.7	6.11			0	0			0	0
																	0	2.40282	0			9.35	5.41			0	0			0	0
																	0	0	0			6.62	5.82			0	0			0	0
																	0	0	0			6.95	6.14			0	0			0	0
																	0	0	0			7.97	7.65			0	0			0	0
																	0	0	0			8.13	7.82			0	0			0	0
																	0	0	0			9.1	8.6			0	0			0	0
																	0	0	0			8.12	6.09			0	0			0	7.74
																	0	0	1.50684			7.89	7.66			0	0			0	0
																	0	1.15452	0			6.88	8.11			0	0			0	0
																	0	0	0			6.17	9.39			0	0			0	0
																	0	0	0				2.48			0	0			4.92	0
																	0	0	1.22917				6.69			0	0			0	0
																	0	0	0.39394				9.2			7.51	0			0	0
																	0	0	0				7.89			0	0			0	0
																	0	0	0				5.02			0	0			0	7.38
																	0	0	0.468315				9.72			0	0			0	0
																	0	0	0				7.21			0	0			0	6.98
																	0	1.34571	0				4.91			0	0			0	0
																	0	0	0				5.83			0	0			0	0
																	0	0	0.511199				0.62			7.51	0			0	0
																	0	0	0.304725				7.42			0	0			0	0
																	0	0	0				8.86			0	0			0	0
																	0	0	0				8.57			0	0			0	0
																	0	0	0				4.4			3.82	0			0	0
																	0	0	0				1.34			0	0			0	0
																	0	0	0.638045				8.07			7.28	0			0	0
																	0	0	0				0			0	0			0	0
																	0	0	0				7.65			0	0			0	0
																	0	1.21984	0				7.73			0	0			0	0
																	0	0	0.419348				8.15			0	0			0	0.67
																	0	0	0				7.24			0	0			0	0
																	0	0	0.511386				0			0	0			0	0
																	0	0	0.718476				8.57			0	0			0	0
																	0	0	1.25111				9.03			8.28	0			0	0
																	0	0	0				9.24			0	0			0	0
																	0	0	0.754899				4.6			0	7.58			0	0
																	0	0	0.627165				8.07			0	0			0	0
																	0	0	0				7.7			0	0			0	0
																	0	1.17438	0.650285				6.56			0	0			0	0
																	0	0	0.591977				8.26			0	1.45			0	0
																	0	0	0.965166				8.52			0	0			0	0
																	0	0	0				8.58			8.14	0			0	0
																	0	0	0				8.47			0	0			0	0
																	0	0	0				7.27			0	0			0	0
																	0	0	0.441041				7.02			0	0			0	0
																	0	0	0				6.74			0	0			0	0
																	0	0	0				8.37			0	0			0	0
																	0	1.14043	0				6.6			0	0			0	0
																	0	0	0				0			0	0			0	0
																	0	0	0.73171				7.73			0	0			0	0
																	0	0	0.704297				9.04			0	0			0	0
																	0	0	0.621748				7.91			0	0			0	0
																	0	0	0				8.14			0	0			0	0
																	0	0	1.26595				0			0	0			2.24	6.64
																	0	1.2227	1.14853				6.31			0	0			0	0
																	0	0	0				6.54			0	0			0	0
																	0	0	0.879313				7.8			0	0			0	0
																	0	0	0				7.27			0	0			5.48	0
																	0	0	0				7.59			0	0			0	0
																	0	1.38817	0.969107				8.47			0	0			0	7.57
																	0	0	0				9.02			0	0			0	0
																	0	0	0.492805				7.36			0	0			0	0
																	0	0	0				8.04			0	0			0	0
																	0.484476	0	0.807749				8.89			0	0			0	0
																	0	0	0				8.2			0	0			0	0
																	0	0	0.334394				5.31			0	0			0	0
																	0	0	0				8.41			0	0			0	0
																	0	0	0							0	0			0	0
																	0	2.35796	0							0	0			0	0
																	0	0	1.25896							0	0			0	0
																	0	0	0							0	0			0	0
																	0	0	0							0	0			0	0
																	0	1.11158	0.497611							0	0			0	0
																	0	0	0.64546							0	0			0	0
																	0	0	0							0	0			0	0
																	0	0	0.759862							2.89	0			0	0
																	0	0	0.40635							0	0			0	0
																	0	0	0.76637							0	0			0	0
																	0	1.17624	0							0	9.07			0	0
																	0	0	0.822276							0	0			0	0
																	0	0	1.25833							0	0			0	0
																	1.02726	0	0							0	0			0	3.25
																	0	0	0.732888							0	0			0	0
																	0	0	0							0	8.24			0	0
																	0	0	0.890763							0	0			0	0
																	0	0	0							0	8.48			0	0
																	0	0	0.692598							0	0			0	0
																	0	0	0							0	0			0	0
																	0	0	0							0	0			0	0
																	0	0	0							0	0			0	0
																	0	0	0							0	0			0	0
																	0	0	0.71791							0	0			0	0
																	0	0	0							0	0			0	0
																	0	1.18373	0							0	0			4.95	0
																	0	0	0							0	0			0	0
																	0	0	0							0	0			0	0
																	0	1.18815	0							0	0			0	0
																	0	0	0.319961							0	0			0	0
																	0	1.1514	0							0	7.47			0	0
																	0	0	0.374084							0	0			0	0
																	0	0	0							0	0			0	0
																	0	0.921057	0							0	0			0	0
																	0	0	1.01566							0	0			0	0
																	0	0	0.522981							0	0			7.43	0
																	0	0.901751	1.09304							0	0			0	0
																	0	0	0							0	0			0	0
																	0	0	0							0	0			0	1.1
																	0	0	0.716006							0	0			0	0
																	0	0	0							0	0			0.71	0
																	0	0	0							0	0.55			0	0
																	0	0	1.49265							0	0			6.99	0
																	0	0	0							0	6.58			0	0
																	0	0	0							0	0			0	0
																	0	1.19502	0.707343							0	0			0	0
																	0	0	0							0	0			0	0
																	0	0	0.304678							0	0			2.65	0
																	0	0	0							0	0			0	0
																	0	0	0							0	0			0	0
																	0	0	0							0	0			0	0
																	0	1.72368	0							0	0			0	0
																	0	0	1.71391							0	0			0	5.87
																	0	0	0							0	0			0	0
																	0	0	0							0	0			0	0
																	0	0	0							0	0			0	0
																	0	0	0							0	0			0	0
																	0	0	0							0	0			0	0
																	0	1.85634	0							0	0			0	0
																	0	0	0							0	0			0	0
																	0	0	0							0	0			0	0
																	0	0	0.352286							0	0			0	0
																	0	0	0							0	5.75			0	0
																	0	0	0							0	0			0	0
																	0	0	0							0	0			0	0.5
																	0	0	0							0	0			0	0
																	0	0	1.26127							0	0			7.72	0
																	0	0	0.730816							0	0			0	0
																	0	0	0							0	0			0	0
																	0	0	0							0	0			0	0
																	0	1.49198	1.45692							0	0			0	0
																	0	0	0							0	0			0	0
																	0	1.00599	1.13836							0	0			0	0
																	0	1.28814	0							0	0			0	0
																	0	0	0.298538							0	0			0	0
																	0	0	0.417695							0	0			0	0
																	0	0	0							0	0			0	0
																	0	1.43338	0							0	0			0	8.5
																	0	0	0							0	0			0	0
																	0	0	0							0	0			0	0.6
																	0	2.03998	0.673023							0	0			0	0
																	0	0.826807	0.783537							0	0			0	0
																	0	0	0							0	0			0	0
																	0	0	0							6.35	0			0	0
																	0	0	0							0	5.49			0	0
																	0	1.88078	0.318911							0	6.75			0	0
																	0	0	0							0	0			0	0
																	0	0	0							0	0			6.53	0
																	0	0	1.14217							0	0			0	0
																	0	0	1.45348							0	0			0	0
																	0	0	0							0	1.83			0	0
																	0	0	0.588606							0	6.23			0	0
																	0	0	0							0	0			5.77	0
																	0	0	0							0	0			0	0
																	0	0	0							0	0			0	0
																	0	1.69098	0.797421							0	0			0	0
																	0	0	0.73076							0	6.33			0	0
																	0	1.01063	0							0	0			0	0
																	0	0	0							0	0			0	0
																	0	1.2912	0							0	0			0	0
																	0	0	0							0	0			0	0
																	0	0	0							0	0			0	0
																	0	0	1.21033							0	0			0	7.53
																	0	0	0							0	0			0	0
																	0	0	0.604851							0	0			0	0
																	0	0.744767	0							0	0			0	0
																	0	1.49238	0.990621							0				0	0
																	0	0	0.827386							0				0	0
																	0	0	0.551801							0				0	0
																	0	0	0							5.68				0	0
																	0	0	0.743868							0				0	0
																	0	0	0							7.27				0	0
																	0	0	0							0				0	0
																	0	1.07321	0.930534							0				0	0
																	0	0	0.979685							0				0	0
																	0	0	0							0				0	0
																	0	0	0.797891							5.8				0	0
																	0	0	0.844981							0				0	0
																	0	0	0.655362							6.34				0	0
																	0	0	0							0				0	0
																	0	0	0							0				0	0.49
																	0	0	0							0				0	0
																	0	0	0							5.66				0	0
																	0	0	0							0				0	0
																	0	1.33882	0							0				0	0
																	0	0	0.81288							0				0	0
																	0	0	0							0				0	0
																	0	0	0							7.6				0	0
																	0	0	0.444347							0				0	0
																	0	0	1.26358							0				0	6.16
																	0	0	0							0				0	0
																	0	0	0							7.22				0	0
																	0	0	0.33027							4.66				0	0
																	0	0.958475	0							0				0	0
																	0	0	0							0				0	0
																	0	0	0.812949							0				0	0
																	0	0	0							5.05				0	0
																	0	0	0.534102							0				0	8.14
																	0	0	0.73548							0				0	0
																	0	0	0							0				0	0
																	0	0	0							0				0	0
																	0	2.27794	0							0				0	0
																	0	0	0.465297							0				0	8.18
																	0	1.1239	0							0				0	0
																	0	0	0							0				0	0
																	0	0	0							0				7.04	0
																	0	2.0363	0							0				0	7.12
																	0	0	0							0				7.27	0
																	0	0	0							0				0	0
																	0	0	0.53539							0				0	0
																	0	0	0.491644							0				0	0
																	0	0	0.993664							0				0	0
																	0	0	1.4286							0				0	0
																	0	0	0							0				0	0
																	0	0	0.579413							0				0	0
																	0	0	0							0				0	0
																	0	0	0							0				0	0
																	0	2.21958	0							0				0	0
																	0	0	0							0				0	6.34
																	0	0	0							0				0	0
																	0	0	0							0				0	0
																	0	0	1.43765							0				0	0
																	0	0.645504	0.57347							0				0	0
																	0	0	0.566461							0				0	0
																	0	1.20311	0							0				0	0.49
																	0	0	0							0				0	0
																	0	0	0.45996							5.95				0	0
																	0	0	0							0				0	8.55
																	0	0	0.570511							0				0	4.48
																	0	0	0							0				0	0
																	0	0	0							0				0	0
																	0	0	0.671709							0				0	0
																	0	0	0							0				0
																	0	0	0							0				0
																	0	0	1.65984							5.45				0
																	0	0	0.910569							0				0
																	0	0	0							0				0
																	0	0	0.55299							0				0
																	0	0	0							0				0
																	0	0	0							0				0
																	0	1.24303	0							0				0
																	0	0	0							7.66				0
																	0	0	0							0				0
																	0	1.08897	0							0				0
																	0	0	0							0				0
																	0	0	0							0				0
																	0	1.20278	0							0				0
																	0	0	0							0				0
																	0	1.15975	0							0				0
																	0	0	0.550058							0				0
																	0	0	0							0				0
																	0	0	0							0				0
																	0	0	0.721506							0				0
																	0	0	0.929465							0				0
																	0	0	0							0.57				0
																	0	1.91782	0							0				0
																	0	0	0							0				0
																	0	0	0							0				0
																	0	0	1.16251							0				0
																	0	0	0.351873							0				0
																	1.54501	0	0							0				0
																	0	0	0							0				0
																	0	0	0							0				0
																	0	0	0							0				0
																	0	0	0							0				0
																	0	0	0							0				0
																	0	0	0.456689							0				0
																	0	0	0							0				0
																	0	0.817373	0							0				0
																	0	0.968803	0							0				0
																	0	0	0							0				0
																	0	0	0							0				0
																	0	0	0.624092											4.79
																	0	0	0.474471											0
																	0	0	0											0
																	0	0	0											0
																	0	0	0											0
																	0	0	0											0
																	0	0	0											0
																	0	0	0											0.74
																	0	0	0											0
																	0	0	0.852667											0
																	0	1.26013	0											0
																	0	0	0											0
																	0	0	0.315081											0
																	0	0	0											0
																	0	0	0											0
																	0	0	0											0
																	0	0	0											0
																	0	0	0											8.14
																	0	0	0											0
																	0	0	0											0.39
																	0	0	0											0
																	0	0	0											0
																	0	0	0											0
																	0	0	0											0
																	0	0	0											6.96
																	0	0	0											0
																	0	0	0											0
																	0	0	0											0
																	0	0	0											0
																	0	0	0											0
																	0	0	1.63787											0
																	0	0	0											0
																	0	0	0.387083											0
																	0	0	0											0
																	0	0	0											0
																	0	0	0.70651											0
																	0	0	0											0
																	0	0	0											0
																	0	1.04641	0											0
																	0	0	0											7.68
																	0	0	0.926414											2.66
																	0	0	0											0
																	0	1.36471	0											0
																	0	0	0											0
																	0	0	0											0
																	0	0	0.800517											0
																	0	0	0.578862											0
																	0	0	0											0
																	0	2.37724	0											0
																	0	0	0											2.59
																	0	1.95661	0											0
																	0	0	0											0
																	0	0	0.377254											0
																	0	0	0											0
																	0	1.68792	0											0
																	0	0	0.744418											0
																	0	0	0											5.84
																	0	0	0.82862											0
																	0	0	0											0
																	0	0	0											0.49
																	0	1.58247	0.383179											0
																	0	0	0											7.07
																	0	1.11902	0											0
																	0	0	0											0
																	0	0	0.355603											0
																	0	1.7309	0											0
																	0	0	0											0
																	0	0	1.72709											0
																	0	0	0											0
																	0	1.11322	1.09009											0
																	0	0	0.887808											0
																	0	2.15212	0.433465											0
																	0	0	0											0
																	0	1.31841	0											7.46
																	0	0	0											0
																	0	0	0											1.33
																	0	0	0											0
																	0	1.99973	0.474724											0
																	0	0	1.4211											0
																	0	0	0.546207											0
																	0	0	0.992327											0
																	0	0	0											0
																	0	0	0											0
																	0	0	0											0
																	0	1.52882	0											0
																	0	0	0.486375											6.56
																	0	0	0											0
																	0	0	0											0.98
																	0	0	0											0
																	0	0	1.65666											0
																	0	0	0											0
																	0	0	0.659529											0
																	0	0	0											0
																	0	0	0											0
																	0	0	0.520808											0
																	0	0.955019	0											0
																	0	0	1.95168											0
																	0	0	0											0.87
																	0	0	0											0
																	0	0	0											0
																	0	0	0											0
																	0	1.36212	0											0
																	0	0	0											0
																	0	0	0.821038											0
																	0	1.78954	0											0
																	0	0	0											0
																	0	0	0											0
																	0	0	0											0
																	0	0	0											0
																	0	0	0											0
																	0	1.53593	0											0
																	0	0	0											0
																	0	0	0											0
																	0	0	0											0
																	0	1.01252	0											0
																	0	0	0											0
																	0	0	0											0
																	0	0	0											0
																	0	0.980309												0
																	0	0												0
																	0	0												0
																	0	0												0.7
																	0	0												0
																	0	1.11632												5.78
																	0	0												0
																	0	0												0
																	0	0												0
																	0	0												0
																	0	0.775043												0
																	0	0												0
																	0	0												0
																	0	0												0
																	0	0												0
																	0	1.52108												0
																	0	0												0
																	0	0												0
																	0	0												0
																	0	0												0
																	0	0												0
																	0	0												0
																	0	0												4.84
																	0	0												0
																	0	0												0
																	0	0												0
																	0	0												0
																	0	1.12517												0
																	0	0												0
																	0	0.901143												0
																	0	0												0
																	0	0												0.85
																	0	0												0
																	0	1.42914												0
																	0	0												0
																	0	0												0
																	0	0												0
																	0	0												0
																	0	1.72311												0
																	0	0												0
																	0	0												0
																	0	0												0
																	0	1.77042												0
																	0	0												0
																	0	0												0
																	0	0												0
																	0	0												0
																	0	1.21298												0
																	0	0												0
																	0	0												0
																	0	0												0
																	0	0												0
																	0	0												0
																	0	0												0
																	0	0												0
																	0	0												0
																	0	0.78613												0
																	0	0												0
																	0	0												0
																	0	0												0
																	0	0												0
																	0	1.25169												0
																	0	0												0
																	0	0												0
																	0	0												0
																	0	0												0
																	0	1.77773												0
																	0	0												0
																	0	0												7.67
																	0	0												0
																	0	0												0
																	0	0												0
																	0	2.32944												0
																	0	0												0
																	0	0.915721												0
																	0	0.871071												0
																	0	0												0
																	0	0												0
																	0	0												0
																	0	0												0
																	0	0												0
																	0	0												0
																	0	1.14699												0
																	0	0												0
																	0	0												0
																	0	0												0
																	0	1.18792												7.63
																	0	1.01342												0
																	0	0												0
																	0	0												0
																	0	1.94394												0
																	0	0.917793												0
																	0	0												0
																	0	0												0
																	0	0												0
																	0	0												0
																	0	0												0
																	0	0												0
																	0	0												0
																	0	0												0
																	0	0												0
																	0	0												4.91
																	0	1.43949												0
																	0	0												0
																	0	1.2958												0
																	0	0.98365												0
																	0	0												0
																	0	0												0
																	0	0												0
																	0	0												0
																	0	0												0
																	0	0												0
																	0.301962	1.23727												0
																	0	0												0
																	0	0
																	0	1.8631
																	0	0
																	0	0
																	0	0
																	0	2.16859
																	0	0
																	0	1.43217
																	0	0
																	0	0
																	0	0
																	0	0
																	0	0.802346
																	0	0
																	0.87849	0
																	0	0
																	0	0.874315
																	0	0
																	0	0
																	0	0
																	0	0
																	0	0
																	0	1.38704
																	0	0
																	0	0
																	0	0
																	0	0
																	0	0
																	0	1.08793
																	0	0.899064
																	0	1.32832
																	0	0
																	0	0
																	0	0
																	0	0
																	0	1.19373
																	0	1.47598
																	0	0
																	0	0
																	0	0
																	0	0
																	0	0
																	0	1.68308
																	0	0
																	0	0
																	0	0
																	0	1.33882
																	0	0
																	0	0.945484
																	0	0
																	0	0
																	1.02911	0
																	0.338115	0
																	0	0
																	0	0
																	0	1.53236
																	0	0
																	0	0
																	0	0
																	0	0
																	0	0
																	0	1.14772
																	0	0
																	0	0
																	0	0
																	0	0
																	0	0
																	0	0
																	0	0
																	0	0
																	0	2.10596
																	0	0
																	0	0
																	0	1.37854
																	0	0
																	0	0
																	0	0
																	0	0
																	0	1.20507
																	0	0
																	0	1.98731
																	0	0
																	1.3839	0
																	0	1.45465
																	0	1.29139
																	0	0
																	0	0
																	0	1.83468
																	0	0
																	0	0
																	0	1.24947
																	1.29928	1.15111
																	0	0.843242
																	0	0
																	0	0
																	0	0.915182
																	0	0
																	0	0
																	0	0
																	0	1.8654
																	0	0.578999
																	0	0
																	0	1.188
																	0	0
																	0	1.54559
																	0	0
																	0	2.19746
																	0	1.31751
																	0	0.739349
																	0	0
																	0	0
																	0	0
																	0	0
																	0	0
																	0	0
																	1.14392	1.27815
																	0	0
																	0	0
																	0	0
																	0	1.01633
																	0	0
																	0	0
																	0	0
																	0	1.31681
																	0	0
																	0	1.01859
																	0	1.10249
																	0	0.882624
																	0	0
																	0	1.48574
																	0	0
																	0	0
																	0	0.717238
																	0	0
																	0	0
																	0	0
																	0	2.24207
																	0	0.973288
																	0	0.878243
																	0	0
																	0	0
																	0	0
																	0	1.4592
																	0	0
																	0	0.970123
																	0	0
																	0	0
																	0	0
																	0	0
																	0	0
																	0	0
																	0	0
																	0	1.52783
																	0	0
																	0	0
																	0	1.15452
																	0	0
																	0	0
																	0	0
																	0	1.22848
																	0	0
																	0	0
																	0	0
																	0	2.70828
																	0	0.859206
																	0	0.707291
																	0	0
																	0	1.29445
																	0	0
																	0	0
																	0	0
																	0	0
																	0	1.96747
																	0	0
																	0	0
																	0	0
																	0	0
																	0	0
																	0	0
																	0	0
																	0	0
																	0	0
																	0	0
																	0	0
																	0	0
																	0	1.45402
																	0	1.97243
																	0	0
																	0	1.71019
																	0	0
																	0	0
																	0	0
																	0	0
																	0	0.722486
																	0	0
																	0	0
																	0	0
																	0	0
																	0	0
																	0	0
																	0	0
																	0	0
																	0	0
																	0	0
																	0	0
																	0	0
																	0	1.39819
																	0	0
																	0	0
																	0	0
																	0	0
																	0	0
																	0	0
																	0	0
																	0	0
																	0	0
																	0	0
																	0	0
																	1.01532	0
																	0	0
																	0	0
																	0	0
																	0	0
																	0	0.798697
																	1.17299	0
																	0	0.844489
																	0	0
																	0	0
																	0	0
																	0	0
																	0	0
																	0	0
																	0	0
																	0	0
																	0	1.7806
																	0	0
																	0	0
																	0	0
																	0	0.963258
																	0	1.0878
																	0	0
																	0	0
																	0	0
																	0	0
																	0	0
																	0	1.20051
																	0	0
																	0	0
																	0	0
																	0	0
																	0	1.5834
																	0	0
																	0	1.44591
																	0	0
																	0	0
																	0	0
																	0	0
																	0	0
																	0	0
																	0	0
																	0	0
																	0	0
																	0	0
																	0	0
																	0	0
																	0	1.6456
																	0	0
																	0	0
																	0	0
																	0	0
																	0	0
																	0	0
																	0	0
																	0	0
																	0	1.22985
																	0	0
																	0	0
																	0	0
																	0	0
																	0	0
																	0	0
																	0	0
																	0	0
																	0	0
																	0	0
																	0	0
																	0	0
																	0	1.16702
																	0	0
																	0	0
																	0	0.998348
																	0	0
																	0	0
																	0	0.964864
																	0	0
																	0	0
																	0	0
																	0	1.1584
																	0	0
																	0	0
																	0	1.83705
																	0	0
																	0	0
																	0	0
																	1.32264	0
																	0	0
																	0	0
																	0	0
																	0	0
																	0	0
																	0	0
																	0	0
																	0	0
																	0	0
																	0	0
																	0	0
																	0	0
																	0	0
																	0.902099	1.99706
																	0	0
																	0	0
																	0	0
																	0	0
																	0	2.55622
																	0	0
																	0	0
																	0	0
																	0	0
																	0	1.17732
																	0	0
																	0	0
																	0	0
																	0	0
																	0	0
																	0	0
																	0	0
																	0	0
																	0	0
																	0	0
																	0	0
																	0	0
																	0	0
																	0	0
																	0	1.55923
																	0	0
																	0	0
																	0	0
																	0	0
																	0	2.17318
																	0	0
																	0	0
																	0	0
																	0	1.54168
																	0	0
																	0	0
																	0	0
																	0	1.22287
																	0	0
																	0	0
																	0	0
																	0	0
																	0	0
																	0	0
																	0	0
																	0	0
																	0	0
																	0	0
																	0	0
																	0	0
																	0	1.57408
																	0	0
																	0	0
																	0	0
																	0	0
																	0	0
																	0	0
																	0	0
																	0	1.07238
																	0	0
																	0	0
																	0	0
																	0	0
																	0	0
																	0	1.54091
																	0	0
																	0	0
																	0	0
																	0	0
																	0	0
																	0	0
																	0	1.32649
																	0	0
																	0	0
																	0	0
																	0	0
																	0	0
																	0	0
																	0	0
																	0	0
																	0	0
																	0	0
																	0	0
																	0	0
																	0	0
																	0	0
																	0	0
																	0	1.14669
																	0	0
																	0	0
																	0	1.67281
																	0	0
																	0	0
																	0	0
																	0	0
																	0	0
																	0	0
																	1.09238	0
																	0	0
																	0	0
																	0	0
																	0	0
																	0	0
																	0	0
																	0	0
																	0	1.72766
																	0	0
																	0	1.15571
																	0	0
																	0	0
																	0	0
																	0	0
																	0	0
																	0	0
																	0	0
																	0	0
																	0	0
																	0	0
																	0	0
																	0	0
																	0	0
																	0	0
																	0	0.78789
																	0	1.76264
																	0	0
																	0	1.26285
																	0	0
																	0	0
																	0	0
																	0	0
																	0	0
																	0	0.999758
																	0	1.48932
																	0	0
																	0	0
																	0	0
																	0	0
																	0	0
																	0	0
																	0	0
																	0	0
																	0	0
																	0	1.11309
																	0	1.10263
																	0	0
																	0	0
																	0	0
																	0	0
																	0	1.20148
																	0	0
																	0	0
																	0	0
																	0	0
																	0	0
																	0	0
																	0	0
																	0	0
																	0	0
																	0	1.17577
																	0	0
																	0	1.50712
																	0	0
																	0	0
																	0	0
																	0	1.14948
																	0	0
																	0	0
																	0	1.9257
																	0	0
																	0	0
																	0	0
																	0	1.24496
																	0	0
																	0	0
																	0	0
																	0	0
																	0	0
																	0	0
																	0	0.629983
																	0	0
																	0	0
																	0	0
																	0	0
																	0	0
																	0	1.4534
																	0	0
																	0	0
																	0	2.1486
																	0	0
																	0	0
																	0	0
																	0	0
																	0	0
																	0	0
																	0	0
																	0	0
																	0	1.07289
																	0	0
																	0	0
																	0	1.12475
																	0	0.84806
																	0	0
																	0	0
																	0	0
																	0	1.09212
																	0	0
																	0	0
																	0	0
																	0	0
																	0	2.14161
																	0	0
																	0	0
																	0	0
																	0	1.39179
																	0	0
																	0	0
																	0	0
																	0	0
																	0	0
																	0	0
																	1.02125	0
																	0	0
																	0	0
																	0	0
																	0	0
																	0	0
																	0	0
																	0	0
																		0
																		0
																		0
																		1.14625
																		0
																		0
																		0
																		0.935586
																		0
																		0
																		0
																		0
																		0
																		0
																		0
																		1.09875
																		0
																		0
																		1.00423
																		0
																		0
																		0.805209
																		1.19953
																		0
																		0
																		0
																		0
																		0
																		0
																		0
																		1.76025
																		0
																		0
																		0
																		0
																		0
																		0
																		0
																		0
																		0
																		0
																		1.24268
																		0
																		1.51732
																		0
																		0
																		0
																		0
																		0
																		0
																		1.14086
																		0
																		0
																		0
																		1.51303
																		0
																		0
																		0
																		0
																		0
																		0
																		1.62826
																		0
																		0
																		0
																		1.05475
																		0
																		0
																		1.2105
																		0
																		0
																		0
																		0
																		0
																		0
																		0
																		0
																		1.08338
																		0.913391
																		0
																		0
																		0
																		1.57681
																		0
																		1.01622
																		0
																		0
																		0
																		0
																		0
																		0
																		0
																		0
																		0
																		1.32588
																		0
																		0
																		0
																		1.0027
																		0
																		0
																		0
																		0
																		0
																		0
																		1.13971
																		0
																		0
																		0
																		1.44318
																		0
																		0
																		1.33819
																		0.964864
																		2.36405
																		0
																		0
																		0
																		0
																		0
																		0
																		0
																		0
																		0
																		0
																		0
																		0
																		1.10357
																		0
																		1.24567
																		0
																		0
																		0
																		0
																		0
																		0
																		0
																		1.39475
																		0
																		1.24023
																		0
																		0
																		0
																		0
																		0
																		0
																		0
																		0
																		0
																		1.69678
																		0
																		0
																		0
																		0
																		0.96376
																		0
																		0
																		0
																		1.5229
																		0
																		0
																		0
																		1.21984
																		1.14919
																		0
																		0.9867
																		0
																		0
																		0
																		1.08377
																		0
																		0
																		0
																		0
																		0
																		0
																		0
																		0
																		0
																		0
																		1.062
																		0
																		0.994898
																		0
																		2.09448
																		1.04869
																		0
																		0
																		0
																		0
																		0
																		0
																		0
																		0
																		0
																		0
																		0
																		1.46531
																		0
																		1.31541
																		0
																		0
																		0
																		0
																		1.63471
																		0
																		0
																		0
																		0
																		0
																		0
																		1.46009
																		0.954168
																		0
																		1.20885
																		1.92662
																		0
																		0
																		1.04581
																		0
																		1.13654
																		0
																		0
																		1.37966
																		0
																		0
																		1.20132
																		0
																		1.14567
																		0
																		0
																		0
																		1.21657
																		0
																		0
																		0
																		0
																		0
																		0
																		0
																		0
																		0
																		0
																		0
																		0
																		0
																		0
																		0
																		1.45516
																		0
																		2.56237
																		0
																		0
																		0
																		0
																		0
																		0
																		1.13797
																		0
																		0
																		0.490365
																		0
																		0
																		0
																		1.25779
																		0
																		0
																		0
																		0
																		0
																		1.17608
																		1.0113
																		0
																		1.48303
																		0.872365
																		0
																		0
																		0
																		0
																		0
																		0
																		0
																		0.910717
																		0
																		0
																		0
																		0
																		0.924988
																		0
																		0
																		0
																		1.70006
																		0
																		0
																		1.34173
																		0
																		0
																		0
																		0

## Sheet: Figure 2
Fig 2B	WT OT-I	Fgl2-/-OT-I		Fig 2D	WT OT-I	Fgl2-/-OT-I		Fig 2E	WT OT-I	Fgl2-/-OT-I		Fig 2F	WT OT-I	Fgl2-/-OT-I		Fig 2G	WT OT-I	Fgl2-/-OT-I		Fig 2J	WT OT-I	Fgl2-/- OT-I
	347.612	225			0	1.36			68.0911	1274.04			0.22	0.53			8072.37	38258.7			11.1	9.2
	913.385	166.464			1.02	1.09			1192.97	765.808			0.22	1.33			330.67	0			10.6	5.44
	715.008	239.447			0.77	2.47			288.898	797.468			0.24	0.75			13217.1	623.701			18.8	1.75
	561.834	222.912			0.39	1.39			863.881	1058.26			0	0.41			0	95584.4			11.1	8.43
	83.1875	489.268			0.57	1.7			634.961	1800.48			0.23	0.74			0	40540.5			30.1	4.43
	299.21	505.4			0.8	3.7			33.8186	522.419			0.048	0.13			5595.09	64516.1			8.39	4.48
	568.45	75.8			0.89	3.24			24.0521	216.907			0.054	0.14			3403.14	13182			4.28	6.01
	446.73	313.44			0.55	1.57			60.8431	366.697			0.07	0.094			4395.6	6448.03			20.1	5.97
	309.37	153.6			0.87	0.96			86.3481	314.281			0	0.3			5146.53	6982.54			4.67	5.31
	287.086	168.776			1.06	1.26			101.01	296.997							0	7299.27				6.76
	583.495	120.933																18118.5				6.05
	814.088	352.8																				5.34
	292.896	285.912
	307.242
	116.614
Fig 2M	WT OT-I	Fgl2-/- OT-I		Fig 2N	WT OT-I	Fgl2-/- OT-I		Fig 2Q	WT OT-I	Fgl2-/- OT-I		Fig 2R	WT OT-I	Fgl2-/- OT-I
	77.8	35.3			17.4	7.95			52.8	47.2			38.9	60.1
	27.6	21.1			11.8	8.7			31.1	68.9			51	49
	55	5.6			14.8	6.46			37.4	62.6			43.8	56.2
	32.8	14.4			10.8	8.14			38.6	61.4			44	56
	41.6	11.9				8.59			36.8	62.4			19.6	79.3
		5.7

## Sheet: Figure 3
Fig 3A	LCMV-Clone 13	B16-OVA		Fig 3E	% WT P14						% Fgl2-/-P14							Fig 3F	WT P14	Fgl2-/- P14		Fig 3G	WT P14	Fgl2-/- P14		Fig 3H	WT P14														Fgl2-/- P14
	3.7	3.57		0	0	0	0	0	0	0	0	0	0	0.28	0	0		%	1.84	15.3		%	0.39	11			Day 8	14.8	27.6	19.5	12.6	17.7	30.6	11.9	4.77	10.3	13	11.1	13.6	2.26	23.1	24.8	24.2	15.2	12.5	6.43	7.87	12.1	13.9
				4	0.62	0.88	0.54	0.31	0.12	0.28	0.42	0.32	0.26	0.28	0.15	0.15			1.18	7.28			0.045	10.1			Day 15	28.8	50.6	16.7	17.9	7.07	17.9	25	4.41	9.86	13.2	33.3	16.1	25	8.95	16.9	13.1	15.1	16	3.61	2.9	2.23	4.94
				8	12.7	10.9	7.8	13.1	14.5		8.42	14.3	8.54	11.6	13.5	6.63			0.32	12.5			0.05	11.8
				12	0.7	0.81	0.12	0.3		0.31	18.1	26.6	13.6	12.5	14.2	13			0.08	10			0.026	9.47
				15	0.29	0.22	0.02	0.28		0.38	31.1	15.4	12.5	16.7	16				0.17	5.71			0.34
				Day	# WT P14						# Fgl2-/- P14							Fig 3F				Fig 3G
				0	0	0	0	0	0	0	0	0	0	0	0	0		#	WT P14	Fgl2-/- P14		#	WT P14	Fgl2-/- P14
				4	367.122	766.43	701.754	270.95	196.618	532.218	445.976	368.852	366.972	462.476	273.973	165.837			40.0334	3569.55			25721.4	797150
				8	260502	123100	86117.1	132555	345220		146454	188056	136355	115131	76931.5	33910.1			13.3914	8170.73			6793.26	463245
				12	91890.9	6963.41	2544.95	5568.7		8169.85	339963	286814	315397	311006	202110	320569			204.223	2743.61			17595.9	1.04674e+06
				15	6152.99	3771.19	367.647	4352.9		9867.17		312539	278715	343130	309150				155.894	2519.98			9625.67	797048
																			150.642	5206.58			34572.9
[truncated: 1 more columns]

## Sheet: Figure 4
Fig 4D	WT OT-I	Fgl2-/- OT-I		Fig 4E	WT OT-I	Fgl2-/- OT-I		Fig 4G		WT P14						Fgl2-/- P14
	0.67057	1.24103			106.182	324.751			0	0	0	0	0	0	0	0	0	0	0	0	0
	1.4337	1.19569			63.2378	115.46			4	163.165	574.823	389.863	116.121	78.6473	152.062	283.803	122.951	183.486	294.303	136.986	0
	1.1598	1.45259			81.1853	11.0314			8	39733.5	37642.1	24917.3	32747.2	54697.6		29655.5	69574.8	41767.3	18087.9	22400.9	9829.87
	0.517567	0.687571			21.6779	22.0848			12	13896.2	1611.14	553.25	1252.96		1854.34	47653.2	26485.6	37523.7	26138.8	27399.3	30150.3
	1.21836	2.41783			45.1875	50.9269			15	1662.97	2245.76	183.823	2020.99		2087.29	46998.6	27661.4	23301.5	36942.7	39631.8
	0	9.17062			0	144.231
	2.53554	1.75355			131.096	140.515
	0	3.31754			20.6356	151.899
	0	3.86256			102.538	29.7265
	2.46446	1.82465			25.2972	160.043
	0	3.19328			0	111.748
	0	1.46219			0	14.8566
	0	0			0	15.0285
	0	6.47059			0	107.842
		3.79832				66.368
Fig 4H	WT P14	Fgl2-/- P14		Fig 4I	WT P14	Fgl2-/- P14		Fig 4J	WT P14	Fgl2-/- P14		Fig 4M	WT OT-I	Fgl2-/- OT-I		Fig 4O	WT OT-I	Fgl2-/- OT-I		Fig 4Q	WT OT-I	Fgl2-/- OT-I
	12.2	18.7			10.0083	951.881			19522.6	406851			50	50			5.47	6.17			10	4.55
	12.1	19.1			10.0435	1876.48			5776.95	164252			25	75			6.72	5.4			14	0
	12.9	19.5			76.1509	639.546			15140.7	85725			26.2	71.4			7.35	9.44			8.7	6.16
	8.19	9.49			121.673	486.898			7605.47	213592			38.7	60			3.6	8.4			12.5	3.62
	11.8	13.7			75.3212	1327.72			18995	155228			32.1	66.8			13.7	7.76			8	5.41
	8.4	18.6															6.29	10.7			4.08	4.42
	8.33	12.8															11	9.33			5.18	3.67
																	5.52	8.01			5.51	2.56

## Sheet: Figure 5
Fig 5B	Stim	Stim + Fgl2		Fig 5C	Stim	Stim + Fgl2		Fig 5F		Mock	Fcgr2b Knock-in		Fig 5G	No Fgl2, Mock transfected	Fgl2, Mock transfected	No Fgl2, FcγRIIB transfected	Fgl2, FcγRIIB transfected
	0.959304	1.30579			0.978482	0.634489			+Fgl2	2.3	17.3			36.2	40.9	34.7	16.3
	1.29103	1.21086			0.746124	0.850539			+ Fgl2 FcγRIIB block	2.58	1.55			36.3	41.9	34.5	15.3
	0.950395	1.18306			0.938848	1.10747								36	37.8	35.1	14
	0.946902	1.27037			1.13831	1.11919								36.3	38	33.5	12.9
	0.771772	1.1509			0.996791	0.74566
	1.0806	0.974414			1.20145	0.952048
	1	1.203											Fig 5H	No Fgl2, Mock transfected	Fgl2, Mock transfected	No Fgl2, FcγRIIB transfected	Fgl2, FcγRIIB transfected
														61287.6	47842.3	45966.7	68815.6
														49572.1	49572.8	46303.6	62518.7
														48959.5	41785.2	48650.9	50707.9
														55532.1	55665.1	49888.7	51835.8

## Sheet: Figure 6
Fig 6A	FcγRIIB+	FcγRIIB-		Fig 6D	FcγRIIB+	FcγRIIB-		Fig 6E	FcγRIIB+	FcγRIIB-		Fig 6F	Day 14	Day 21
	76.768	29.599			18.6	0.31			3230	2713			78.5	18.6
	113.994	17.343			20.9	0.32			2684	1668			48.8	20.9
	30.896	6.992			24.7	0.25			1813	1458			19.7	24.7
	27.176	4.601			16.6	0.2			2162	2201			24.9	16.6
					19.8	0.2			3102	2444			34.2	19.8
					14.8	0.16			2808	2490			23.1	14.8
					9.67	0.11			2666	2292			20.7	9.67
					13.6	0.15
Fig 6G	FcγRIIB+ Fgl2+	FcγRIIB+ Fgl2-		Fig 6H	FcγRIIB+ Fgl2-	FcγRIIB+ Fgl2+		Fig 6I	FcγRIIB+Fgl2-	FcγRIIB+Fgl2+		Fig 6J	FcγRIIB+Fgl2-	FcγRIIB+Fgl2+		Fig 6L	Resistance	Response
	13.3	0			50	0.4			25	2.12			31.2	0.66			3.684	0
	18.6	3.32			27.8	3.96			7.32	5.47			21.6	0.83			0	0
	16.8	0			34.9	1.96			31.8	9.8			23.1	1.54			3.683	0
	22.1	4.57			33.6	2.56			50	20.5			39.8	2.56			0	0
	23.7	3.21			12.5	0.89			40.6	15.6			40.6	1.11			0	0
					20	1.54			50	4.94			40	0.62			0	0
					20	2.43			50	6.65			60	1.13			0	0
																	0	0
																	0	0
																	0	0
																	0	0
																	0	0
																	0	0
																	0	0
																	0	0
																	0	0
																	0	0
																	0	0
																	0	0
																	0	0
																	0	0
																	0	0
																	3.688	0
																	0	0
																	0	0
																	0	0
																	0	0
																	3.685	0
																	0	0
																	3.688	0
																	0	0
																	0	0
																	3.68	0
																	0	0
																	0	0
																	0	0
																	0	0
																	0	0
																	0	0
																	0	0
																	0	0
																	0	0
																	10.62	0
																	0	0
																	0	0
																	0	0
																	0	0
																	0	0
																	0	0
																	3.673	0
																	0	0
																	0	0
																	0	0
																	3.673	0
																	0	0
																	0	0
																	0	0
																	0	0
																	0	0
																	0	0
																	0	0
																	0	0
																	0	0
																	0	0
																	0	0
																	0	0
																	0	0
																	0	0
																	0	0
																	0	0
																	0	0
																	4.346	0
																	4.346	0
																	0	0
																	0	0
																	0	0
																	0	0
																	4.345	0
																	0	0
																	0	0
																	0	0
																	0	0
																	0	0
																	0	0
																	0	0
																	0	0
																	0	0
																	0	0
																	0	0
																	0	0
																	0	0
																	4.348	0
																	0	0
																	0	0
																	0	0
																	17.992	0
																	4.771	0
																	0	0
																	0	0
																	4.041	0
																	3.69	0
																	0	0
																	0	0
																	0	0
																	0	0
																	0	0
																	0	0
																	0	0
																	0	0
																	0	0
																	3.689	0
																	0	0
																	0	0
																	0	0
																	0	0
																	0	0
																	0	0
																	0	0
																	0	0
																	0	0
																	0	0
																	0	0
																	0	0
																	0	0
																	0	0
																	0	0
																	0	0
																	0	0
																	11.622	0
																	0	0
																	3.696	0
																		0
																		0
																		0
																		0
																		0
																		0
																		0
																		0
																		0
																		0
																		0
																		0
																		0
																		0
																		0
																		0
																		0
																		0
																		0
																		0
																		0
																		0
																		0
																		0
																		0
																		0
																		0
																		0
																		0
																		0
																		0
																		0
																		0
																		0
																		0
																		0
																		0
																		0
																		0
																		0
																		0
																		0
																		0
																		0
																		0
																		0
																		0
																		0
																		0
																		0
																		0
																		0
																		0
																		0
																		0
																		0
																		0
																		0
																		0
																		0
																		0
																		0
																		0
																		0
																		0
																		0
																		0
																		0
																		0
																		0
																		0
																		0
																		0
																		0
																		0
																		0
																		0
																		0
																		0
																		0
																		0
																		0
																		0
																		0
																		0
																		0
																		0
																		0
																		0
																		0
																		0
																		0
																		0
																		0
																		0
																		0
																		0
																		0
																		0
																		0
																		0
																		0
																		0
																		0
																		0
																		0
																		0
																		0
																		0
																		0
																		0
																		0
																		0
																		0
																		0
																		0
																		0
																		0
																		0
																		0
																		0
																		0
																		0
																		0
																		0
																		0
																		0
																		0
																		0
																		0
																		0
																		0
																		0
																		0
																		0
																		0
																		0
																		0
																		0
																		0
																		0
																		0
																		0
																		0
																		0
																		0
																		0
																		0
																		0
																		0
																		0
																		0
																		0
																		0
																		0
																		0
																		0
																		0
																		0
																		0
																		0
																		0
																		0
																		0
																		0
																		0
																		0
																		0
																		0

## Sheet: Supp Fig 1
Supp Fig 1B	Naive	Activated		Supp Fig 1D	Unstim	CD3/28 Stim		Supp Fig 1F	Spleen	CD44lo	CD44hi	Tumor	CD44lo	CD44hi		Supp Fig 1G	CD44lo	CD44hi
	0	1.596			1.21	3.11				1.8	4.56		0	8.12			412	505
	0	0			3.24	14.7				1.21	3.57		3.61	9.02			353	518
	0	0			3.15	3.81				0.94	3.54		6.61	6.8			331	483
	0	0			1.98	10.2				1.56	4.43		5.22	7.81			345	525
	0	0								0.75	3.11						396	464
	0	1.955								0.63	2.54
	0	0
	1.695	1.18
	0	0
	0	0
	1.021	0
	0	0		Supp Fig 1J	CD44lo	CD44hi		Supp Fig 1K	CD44lo	CD44hi
	0	0			918	1094			0	5.03
	0	1.833			978	1074			0.29	3.16
	0	0			1011	1086			1.03	4.56
	0	0.961			985	1092			0.97	6.04
	0	0			1056	1100			0.47	3.25
	0	0			973	1102			0.14	3.48
	0	0
	0	1.778
	0	0
	0	0
	0	0
	1.167	0
	0	0
	0	0
	0.864	0
	0	0
	0	0
	0	0
	0	0
	0	0
	0	0
	1.717	0
	0	0
	0	1.322
	0	0
	0	0
	0	0
	0	0
	2.686	0
	0	1.121
	0	0
	1.414	0
	1.189	0
	0	0
	0	0
	0	0
	0	0
	0	0
	0	0
	0	0
	0	0
	0	0
	0	1.247
	0	1.875
	0	0
	0	0
	0	0
	0.996	0
	0	0
	1.692	0
	0	0
	0	0.988
	1.135	1.009
	0	0
	1.564	0
	0	0
	0	0
	0	0
	0	0
	0	0
	0	0
	0	0
	0	0
	0	0
	0	0
	0	0
	0	1.362
	0	1.487
	0	0
	0	0
	2.192	1.601
	0	0
	0	2.855
	0	0
	0	0
	2.39	0
	0	0
	0	0
	0	0
	0	0
	0	0
	0	0
	0	1.133
	0	0
	0	0
	0	2.045
	0	0
	0	0
	0	0
	0	1.109
	0	0
	0	0
	0.981	0
	1.05	0
	0	2.272
	0	1.247
	0	0
	0	0
	0	0
	0	0
	0	0
	0	0
	0	0
	0	0
	0	0.88
	0	0
	0	0
	1.107	0
	0	0
	0	0
	0	0
	0	0
	1.231	1.197
	0	0
	1.59	0
	0	0
	0	0
	0	0
	0	0
	1.454	0
	0	0
	1.144	0
	0	0
	0.706	0
	1.704	0
	0	0
	0	2.15
	1.327	1.228
	1.158	0
	0	0
	1.629	0
	0	0
	0	0
	0	0
	1.764	0
	0	0
	0	0
	0	0
	1.573	0
	0	0
	0	0
	0	0
	0	1.264
	0	0
	1.58	0
	0	0
	0	0
	0	0
	1.11	0
	1.043	0
	0	0
	0	0
	1.711	0
	0	0
	0	0
	0	0
	0	0
	0	0
	0	0
	0	0
	0	0
	0	0
	0	0
	0	0
	1.144	0
	0	0
	1.166	0
	0	0
	1.288	0
	0	1.264
	0	1.083
	0	0
	0	0
	0	0
	0	0
	0	0
	0	0
	0	0
	0	0
	1.73	0
	0	0
	1.193	0.813
	0	0
	0	0
	0	0
	1.15	1.118
	0	0
	0	0
	0	0
	0	0
	0	0
	0	0
	0	0
	0	0
	1.989	0
	1.323	0
	0	0
	0	0
	0.908	1.257
	1.478	0
	0.54	0
	0	0
	0	0
	0	0
	0	0
	0	2.019
	0	1.407
	0	0
	1.503	0
	0	0
	0	1.994
	2.829	0
	0	0
	0	0
	0	0
	0	1.961
	0	0
	0	0
	0	0
	0	0
	0	0
	0	0
	1.664	0
	1.462	0
	0	1.174
	0	0
	0	0
	0	0
	0	1.302
	1.523	0
	0	0
	0	0
	1.654	0
	1.2	0
	0	0
	0.975	0
	0	0
	0	0
	0	0
	0	0
	0	0
	0	0
	1.408	0
	0	0
	0	0
	0	0
	0	0
	0	0
	0	0
	0	0
	0	0
	0	0
	0	0
	0	1.818
	0	0
	0	0
	0	0
	0	0
	0	2.302
	0	0
	0	0
	0	0
	0	0
	0	0
	0	0
	0	1.028
	0	0
	1.764	0
	0	0
	0.908	0.904
	0	0.757
	0	0
	0	0
	0	0
	0	0
	0	0
	0	0
	0	0
	0	0
	0	0
	0	0
	0	0
	0	0
	0	0
	0	0
	0	0
	0	0
	0	0
	0	0
	0	0
	0	0
	0	0
	0	0
	0	0
	0	0
	0	0
	0	0
	0	0
	0	0
	0	0
	0	2.358
	0	0
	0	0
	0	1.682
	1.07	0
	0	0
	0	1.272
	0	0
	0	0
	0	0
	0	0
	0	0
	0	0.71
	0	1.152
	0	1.572
	0	0
	0	0
	0	0
	0	0
	0	0
	0	0
	1.233	0
	0	0
	1.405	0
	0	0.487
	0	1.04
	0	0
	1.257	0
	0	0
	0.797	0
	0	0
	0	0
	0	0
	1.635	0
	0	0
	0	0
	0	0
	0	0
	0	0
	0.87	0
	1.168	0
	0	0
	1.13	0
	0	0
	0	0
	0	0
	0	0
	0	0
	0	0
	0	0
	0	0
	0.847	0
	0.861	0
	1.87	0
	1.382	0
	0	0
	0	0
	0	0
	0	2.12
	0	0
	2.417	0
	0	0
	0	0
	0	0
	0.85	0
	0.808	0
	0	0
	0	0
	0	0
	0	0
	0	0
	0	0
	0	0
	0	0
	0	0
	0	0
	0	0
	0.77	0
	0	0
	0.764	0
	1.022	0
	0	0
	0	0
	0	0
	0	0
	0	0
	0	0
	0	0
	0	0
	0	0
	0	0
	0	0
	1.236	0
	0	0
	0	0
	0	0
	0	2.161
	0	0
	0	0.671
	0	0
	0	1.136
	0	0
	0	1.218
	0	0
	0	0
	0	0
	0	0
	0	0
	0	0
	0	0
	0	0
	0	0
	0	0
	0	0
	0	0
	0	0
	0	0
	0	0
	0	0
	0	0
	0	0
	1.381	0
	1.887	1.206
	0	0
	0	0
	0	0
	0	0
	0	0
	0	0.691
	0	0
	0	0
	0	0
	0	0
	1.576	0
	0	0
	0	0
	0	0
	1.071	0
	0	0
	0	0
	0	0
	0	0
	0	0
	0	0
	0	0
	0	1.296
	0	0
	1.652	0
	0	0
	0	0
	2.656	0
	0	2.511
	0	0
	0	0
	0	0
	0	0
	0	0
	0	0
	1.291	0
	0	0
	0	0
	0	0
	0	0
	0	0
	0	0
	0	0
	0	0
	0	0
	0	0
	0	0
	0	1.635
	0	0
	0	0
	1.102	0
	0	0
	0	0
	0	0
	0	0
	0	0
	0	0
	0	0
	1.256	0
	0	0
	0	0
	0	0.927
	0	0
	0	0
	0	0
	0	0
	0	0
	0	0
	0	0
	0	0
	0	0
	0	0
	0	0
	2.01	1.254
	0	0
	0	0
	0	0
	0	0
	0	0
	0	0
	0	0
	0	0
	0	0
	0	0
	0	0
	0	0
	0	0
	0	0
	0	0
	0	1.78
	1.119	0
	0	1.358
	0	0
	0	0
	0	2.045
	0	0
	0	0
	0	0
	0	0
	0	0
	1.356	0.963
	0	0
	0	0
	0	0
	1.253	2.051
	0	0
	0	0
	0	0
	0	0
	0	1.073
	0	0
	0	0
	0	1.208
	0	0
	0	0
	0	0
	1.18	0
	2.402	0
	0	0
	1.083	0
	0	0
	0	0.914
	0	0
	0	0
	0	0
	0	0
	0	0
	0	0
	0	0
	0	0
	0	0
	0	0
	0	0
	0	0.736
	0	0
	0	0
	0	0
	0	0
	0	0
	3.478	0
	0	0
	0	0
	0	0
	0	0
	1.257	0
	0	0
	0	0
	1.285	0
	0	0
	1.077	0
	2.651	0
	0	0
	1.584	0
	0	0
	0	0
	2.797	0
	0	0
	0	0.878
	0	0
	1.019	0
	0	0
	0	0
	0	0.715
	0.862	0.905
	0	1.012
	0	1.16
	0	0
	0	1.32
	0	0
	1.176	0
	0	0
	0	1.174
	0	0
	0	0
	0	0
	0	1.105
	0	0
	0	0
	0	0
	1.573	0
	0	0
	0	0
	1.218	0
	0	0
	0	0
	0	0
	0	0
	0	0
	0	0
	0	0
	0	0
	0	0
	1.235	0
	0	0
	0	0
	0	0
	0	0
	0	0
	0	0
	0	0
	2.035	0
	0	0
	0	0
	0	0
	2.164	0
	0	0
	0	0
	0	0
	0	0
	0	0
	0	0
	0	0
	0	0
	0	0
	0	0
	0	0
	1.476	0
	1.673	0
	0	0
	1.402	0
	0	0
	0	0
	0	0
	0	0
	0	0
	0	0
	1.356	0
	1.662	0
	1.787	0
	0	0
	0	0
	0	0
	0	0
	0	0
	0	0
	0	0
	0	0
	0	0
	0	0
	0	0
	0	0
	0	0
	0	0.995
	0	0
	0	0
	0	0
	0	0
	0	0
	0	0
	0	0
	0	0
	0	1.271
	0	0.852
	0	0
	0	0
	0	0
	0	0
	0	1.206
	0	0
	0	0
	1.4	0
	0	0.512
	0	0
	0	0
	0	0
	0	0
	0	0
	0	0
	0	0
	0	1.067
	0	0
	0	0
	0	0
	0	0
	0	0
	0	0
	0	0
	0	0
	1.128	0
	0	0
	0	0
	0	0
	0	0
	0	0
	0	0
	0	0
	0	0
	0	0
	0	0
	0	0
	0	0
	0	0
	0	1.149
	0	0
	0	0
	0	0
	0	0
	0	0
	0	0.781
	0	0
	0.95	0
	0	0
	0	0
	0	0
	0	0
	0	1.569
	0	0
	0	0
	0	0
	0	0
	0	0
	0	0
	0	0
	0	0
	0	0
	0	0
	0	0
	0	0
	0	0
	0	0
	0	0
	0	0
	0	0
	0	0
	0	0.952
	0	0.344
	0	0
	0	0
	0	0
	0	0
	0	1.398
	0	0
	0	0
	0	0
	0	0
	1.651	0
	0	0
	0	0
	0	0
	0	0
	0	0
	0	0
	0	0
	0	0
	0	0
	0	0
	1.762	0
	1.645	0
	0	0
	0	0
	0	0
	0	0
	0	1.467
	0	0
	0	0
	0	1.058
	1.555	0
	0	0
	0	0
	0	0
	0	1.3
	0	0
	0	0
	0	0
	0	0
	0	0
	0	0
	0	0
	2.782	0
	0	0
	1.621	0.65
	1.544	0
	0	0
	0	1.364
	0	0
	0	0
	1.714	0
	0	0
	0	0
	0	0
	1.782	0
	0	0
	0	0
	1.902	2.471
	0	0
	0	0
	1.601	0
	0	0
	0	0
	0	0
	0	0
	0	0
	0	0
	0	2.047
	1.143	0.985
	0	0
	0	0
	0	0
	2.005	0
	0	0
	0	0
	0	0
	0	0
	0	0
	1.636	0
	0	0
	0	0
	1.282	0.634
	0	0
	0	0
	0	0
	0	0.903
	0	0
	1.222	0
	0	0
	0	1.642
	1.123	0
	0	0
	0	0
	1.421	0
	0	0
	1.551	0
	0	0
	0	0
	2.548	0
	0	0
	1.815	0
	0	0
	0	0
	1.678	0
	0	0
	0	0
	0	0
	0	0
	1.851	0
	0	0
	1.019	0
	0	0
	0	0
	0	0
	0	1.206
	0	0
	1.638	0
	0	0
	0	0
	0	0
	0	0
	1.587	0
	0	0
	1.784	0
	0	0
	0	0
	1.125	0
	0	0
	0	0
	0	0
	0	0
	0	1.19
	0	1.191
	0	0
	0	0
	0	0
	0	0
	0	0
	0	0
	0	0
	0	0
	0	0
	2.277	0
	0	0
	0	0
	2.29	0
	0	0
	0	0
	0	0
	0	0
	0	0
	1.21	0
	2.143	0
	0	0
	0	0
	0	0
	0	0
	0	0
	0	0
	0	0
	0	0
	0	0
	0	0
	0	1.395
	0	0
	0	0
	1.904	0
	2.097	0
	0	1.162
	0	0
	0	0
	0	0
	0	0
	0	1.047
	0	0
	0	0
	0	1.684
	0	0
	1.755	1.758
	0	0
	0	0
	0	0
	0	0
	0	0
	0	1.403
	0	0
	0	0
	0	0
	0	0
	0	1.102
	1.74	0
	1.334	0
	1.717	0
	0	0
	0	0
	1.949	0
	0	0
	0	0
	0	0
	2.087	0
	0	0
	0	0
	0	0
	0	0
	0	0.967
	0	1.187
	0	0
	0	0
	0	0
	0	0
	2.002	0
	0	0
	1.689	1.234
	0	0
	0	1.114
	0	0
	1.424	0
	0	0
	0	2.133
	0	0
	0	0
	0	0
	0	0
	0	0
	0	0
	1.01	0
	0	0
	0	0
	0	0
	0	1.252
	0	0
	0	0
	0	0
	0	0
	0	0
	0	0
	1.001	0
	0	0
	0	0
	0	0
	0	0
	0	0
	0	0
	0	0
	0.921	0
	0	0
	0	0
	0	1.957
	0	0.508
	0	0
	0	0
	1.892	0
	0	0
	0	1.064
	0	0
	0	0
	0	0
	0	0
	0	0
	0	1.181
	0	0
	0	0
	0	0
	0	0
	0	0
	0	0
	0	1.244
	0	0.943
	0	0
	0	1.167
	0	0
	0	0
	0	1.609
	0.832	0
	0	0
	0	0
	0	0
	0	0
	0	0
	0	0
	0	0
	0	0
	0	0.966
	0	0
	0	0
	0	0
	0	0
	0	0
	1.154	0
	0	0
	0	0
	0	0
	0	0
	0	0
	0	0
	0	0
	0	0
	0	0
	0	0
	0	0
	0	0
	0	0
	0	0
	0	0
	0	0
	0	0
	0	0
	0	0
	0	0
	0	0
	0	0
	0	0
	0	0
	0	0
	0	0
	0	0
	0	0
	0	0
	0	0
	0	0
	0	0
	2.405	0
	0	0
	0	0
	1.65	0
	0	0
	0	0
	0	0
	1.4	0
	0	0
	0	0
	0	0
	1.461	0
	0	1
	1.243	0
	2.239	0
	0	0
	0	0
	0	1.143
	0	0
	0	0
	0.571	0
	1.452	1.201
	0	0
	0	0
	1.051	0
	1.274	0
	0	0
	1.102	0.92
	0	0.921
	0	0
	0	0
	0	0
	0	0
	0	0
	2.137	0
	0	0
	0	0.844
	0	0.873
	0	0
	0	0
	0	0
	1.449	0
	0	1.096
	0	0
	0	0
	0	0
	0	0
	0	0
	0	0
	0	0
	2.049	0
	1.223	1.222
	0	0
	2.53	0
	0	1.292
	1.79	0
	0	1.647
	1.21	0
	0	0
	0	0.923
	0	0
	0	0
	1.263	0
	0.894	0
	0	0
	0	0
	0	0
	0.821	0
	1.135	0
	0	0
	0	0
	2.264	0
	0	0
	0	0
	0	0
	0	0
	0	0
	1.095	0.86
	0	0
	0	0
	0.83	0
	0	0
	1.125	0
	0	0
	0	0
	0	0
	0.539	0
	0	0
	1.421	0
	0	0
	2.127	1.37
	0	0
	0	0
	1.141	0
	0	0
	0	0
	0	0
	0	0
	1.062	0
	0.961	0
	0.925	0
	0	0
	0	0
	0	0
	0	0
	0.62	0
	0	2.352
	0	0
	0	0
	0	0
	0	0
	0	0
	0	0
	0	0
	0	0
	0	0
	0	0
	0	0
	0	2.019
	0	0
	0	0
	0	0
	0	0
	0	0
	0	0
	0	0
	0	0
	0	0
	0	0
	0	0
	0	0
	0	0
	0	0
	0	1.28
	0	0
	0	0
	0	0
	0	0
	1.005	0
	0	1.845
	2.577	0
	0	0
	0	0
	0	0
	0	0
	0	0.965
	0	0.956
	0	1.764
	0	0
	0	1.585
	0	0
	0	0
	0	0
	0	0
	0	0.933
	0	0
	0	0
	0	0
	0	0
	0	0
	0	0
	0	0
	0	0
	0	0
	0	1.395
	0	0
	0	0
	0	0
	0	0
	0	0
	0	0
	0	0
	0	0
	0	0
	0	0
	0	1.148
	0	0
	0	1.195
	0	0
	0	0
	0	0
	0	0
	0	0
	0.838	0
	0	1.173
	0	0
	0	0
	0	1.332
	1.119	0
	0	0
	0
	0
	1.499
	0
	0
	0
	0
	1.807
	0
	0
	0
	0
	0
	0
	0
	0
	1.081
	0
	0
	0
	0
	0
	0
	0
	0
	0
	0
	0
	0
	0
	0
	0
	0
	0
	0
	0
	0
	0
	0
	0
	0
	0
	0
	0
	0
	0
	0
	0
	0
	0
	0
	0
	0
	0
	0
	0
	0
	0
	0
	1.169
	1.158
	0
	0
	0
	0
	0
	0
	0
	0
	0
	0.947
	0
	0
	0
	0
	0
	0
	0
	0
	0
	0
	0
	0
	0
	0
	0
	0
	0
	0
	1.156
	0
	0
	0
	0
	0
	0
	1.051
	0
	0
	0
	0
	0
	0
	0
	0
	0
	0
	0
	0
	0
	0
	0
	0
	0
	0
	0
	0
	0
	0
	0
	0
	0
	0
	0
	0
	0
	0
	0
	0
	1.558
	1.149
	0
	0
	0
	1.146
	0
	0
	0
	0
	2.795
	0
	0
	0
	0
	0
	0
	0
	0
	1.708
	1.194
	0
	1.218
	0
	0
	0
	0
	0
	0
	0
	2.142
	0
	0
	0
	0
	0
	0
	0
	1.011
	1.341
	0
	0
	2.155
	1.333
	0
	0
	0
	0
	0
	0
	0
	0
	1.472
	0
	0
	0
	0
	1.495
	0
	0
	0
	0
	0
	0
	0
	0
	0
	0
	0
	0
	0
	2.367
	1.197
	1.164
	0
	0
	0
	1.53
	0
	0
	1.419
	0
	0
	0
	0
	2.118
	0
	0
	0
	1.913
	0
	1.724
	0
	1.533
	0
	2.179
	0
	0
	0
	0
	0
	0
	0
	0
	0
	0
	0
	0
	0
	0
	0
	0
	0
	0
	0
	0
	0
	0
	0
	0
	0
	0
	0
	0
	0
	0
	0
	0
	1.89
	0
	0
	0
	0
	0
	0
	1.108
	0
	0
	0
	0
	0
	1.137
	0
	0
	0
	0
	0
	1.202
	0
	0
	0
	1.844
	0
	0
	0
	0
	0
	0
	1.891
	0
	0
	0
	0
	0
	0
	0
	0
	0
	0
	0
	0
	0
	0
	0
	0
	0.701
	0
	0
	0
	0
	0
	0
	0
	1.394
	0
	0
	0
	0
	0
	2.315
	0
	1.198
	0
	0
	0
	0
	0
	0
	0
	0
	0
	0
	0
	1.258
	0
	0
	0
	0
	0
	0
	0
	0
	0
	0
	0
	0
	1.377
	0
	1.267
	2.105
	0
	0
	0
	0
	0
	0
	1.854
	0
	0
	0
	0
	2.315
	0
	1.673
	0
	0
	0
	0
	0
	0
	0
	0
	0
	0
	0
	0
	1.397
	0
	2.631
	0
	2.798
	0
	0
	0
	0
	0
	0
	0
	0
	0
	0
	1.328
	0
	0
	2.216
	0
	0
	0
	0
	0
	0
	1.341
	1.21
	1.58
	0
	0
	0
	1.289
	1.423
	0
	0
	0
	0
	0
	1.344
	1.377
	1.725
	0
	0
	0
	0
	0
	0
	0
	1.878
	0
	0
	0
	0
	0
	2.386
	0
	0
	0
	0
	0
	0
	0
	1.534
	0
	0
	0
	2.05
	0
	0
	0
	1.039
	0
	1.403
	0
	1.572
	0
	0
	0
	0
	0
	0
	0
	0
	0
	2.479
	0
	0
	0
	0
	0
	1.036
	0
	0
	0
	0
	0
	0
	0
	0
	0
	1.21
	0
	0
	0
	0
	0.819
	0
	0
	0
	0
	0
	1.671
	0
	0
	0
	0
	0
	2.435
	0
	0
	0
	0
	0
	1.69
	0
	0
	1.134
	0
	1.121
	0
	0
	0
	0
	0
	0
	0
	1.383
	0
	0
	2.271
	0
	0
	0
	0
	0
	1.443
	0
	0
	0
	1.355
	2.004
	0
	0
	0
	0
	0
	0
	0
	1.236
	0
	0
	0
	0
	0
	0
	0
	1.631
	0
	0
	0
	0
	0
	0
	0
	0
	0
	0
	0
	0
	1.273
	0
	0
	0
	0
	0
	0
	0
	0
	0
	0
	0
	0
	0
	0
	0
	0
	1.125
	0
	0
	0.792
	0
	0
	0
	0
	0
	1.467
	0
	0
	0
	0
	1.312
	0
	0
	0
	0
	0
	0
	0
	0
	0
	0
	2.075
	0
	0
	0
	0.941
	0
	0
	1.721
	1.051
	0
	0
	0
	1.887
	0
	0
	0
	2.455
	0
	1.711
	0
	0
	0
	0
	0
	0
	1.265
	0
	1.73
	1.496
	0
	0
	0
	0
	0
	0
	0
	0
	0
	0
	1.328
	0
	0
	0
	0
	1.913
	0
	1.173
	0
	0
	0
	0
	0
	0
	0
	0
	0
	1.428
	0
	1.197
	0
	0
	0
	0
	0
	0
	0
	0
	0
	0
	0
	0
	0
	0
	0
	0
	0
	0
	0
	0
	0
	0
	1.451
	0
	0
	1.26
	0
	0
	0
	1.577
	1.105
	0
	2.672
	0
	0
	0
	0
	0
	0
	0
	0
	0
	2.702
	0
	0
	0
	0
	0
	0
	2.031
	0
	0
	0
	1.532
	0
	0
	0
	0
	0
	0
	1.886
	0
	0
	0
	0
	0
	0
	0
	0
	0
	0
	0
[truncated: 3,661 more rows]

## Sheet: Supp Fig 2
Supp Fig 2A	Exh/Naive	Eff/Naive	Mem/Naive		Supp Fig 2B	Exh/Naive	Eff/Naive	Mem/Naive		Supp Fig 2C	Naive	Stem	Transitory	Exhausted		Supp Fig 2D	Naive	Stem	Transitory	Exhausted
	5.48	3.29	1.7			-1.01	2.23	2.45			12.1661	19.1414	3925.84	6050.05			2.60702	108.468	135.314	4.75409
											4.984	46.4541	4181.03	6520.34			0.9968	50.6772	98.1056	2.14309
											6.65395	339.437	3150.14	5489.12			0	0	75.447	0
Supp Fig 2E	Day	Fcgr2b	Fgl2		Supp Fig 2F	Day	Fcgr2b	Fgl2
	0	0	0			0	0	0
	6	1.471	2.734			6	1.019	3.361
	8	1.049	2.78			8	1.552	3.691
	15	2.645	1.867			15	1.061	3.977
	30	2.85	1.982			30	1.323	4.182
